# Supplementary material for: Optical Genome Mapping as a Diagnostic Tool in Pediatric Acute Myeloid Leukemia
Source: Cancers (Basel). 2022 Apr 19;14(9):2058. doi: 10.3390/cancers14092058 (PMC9102001; doi:10.3390/cancers14092058)
Supplement: Supplementary file 1 [file cancers-14-02058-s001.zip]

Archive with 5 entries (4 files):
- cancers-1659970-supplementary/
- cancers-1659970-supplementary/supplement figure.pptx
- cancers-1659970-supplementary/Table S1_rare translocation calls.pdf
- cancers-1659970-supplementary/Table S2_ affected genes in deletions and duplication.xlsx
- cancers-1659970-supplementary/Table S3_Primers.pdf
